# Supplementary material for: Nontargeted metabolomics study and pharmacodynamic evaluation of bidirectional fermentation for Ganoderma lucidum with Marsdenia tenacissima
Source: Front Pharmacol. 2022 Oct 26;13:1012063. doi: 10.3389/fphar.2022.1012063 (PMC9643841; doi:10.3389/fphar.2022.1012063)
Supplement: Supplementary file 1 [file DataSheet1.xlsx]

## Sheet: Sheet1
Table S1 Experimental design and responses achieved.
Experimental design
Coded values				fermentation conditions				responses
X1 X2 X3 X4				X1 (mg/L) X2 (d) X3 (%) X4 (rpm)				Y1 (g) Y2 (g)
1	0	0	1	210	6	8	180	0.211	0.19
1	0	-1	0	210	6	6	120	0.193	0.19
0	0	0	0	140	6	8	120	0.218	0.21
0	-1	-1	0	140	4	6	120	0.152	0.13
0	1	1	0	140	8	10	120	0.174	0.19
-1	0	0	-1	70	6	8	60	0.096	0.11
0	1	0	-1	140	8	8	60	0.186	0.16
-1	0	-1	0	70	6	6	120	0.092	0.097
0	1	-1	0	140	8	6	120	0.142	0.14
0	0	1	-1	140	6	10	60	0.159	0.16
0	1	0	1	140	8	8	180	0.178	0.18
-1	-1	0	0	70	4	8	120	0.078	0.079
0	0	0	0	140	6	8	120	0.209	0.21
0	-1	0	-1	140	4	8	60	0.122	0.11
0	0	0	0	140	6	8	120	0.194	0.21
1	-1	0	0	210	4	8	120	0.097	0.11
-1	1	0	0	70	8	8	120	0.091	0.094
0	0	0	0	140	6	8	120	0.221	0.21
0	0	0	0	140	6	8	120	0.231	0.21
0	0	-1	-1	140	6	6	60	0.151	0.16
0	-1	1	0	140	4	10	120	0.095	0.09
-1	0	0	1	70	6	8	180	0.137	0.12
1	0	0	-1	210	6	8	60	0.155	0.17
0	0	1	1	140	6	10	180	0.168	0.17
0	-1	0	1	140	4	8	180	0.091	0.12
-1	0	1	0	70	6	10	120	0.131	0.13
1	0	1	0	210	6	10	120	0.176	0.16
1	1	0	0	210	8	8	120	0.189	0.2
0	0	-1	1	140	6	6	180	0.167	0.17
Variable values of the RSM experimental design are presented in coded and natural values. MT concentration (X1:c), fermentation time (X2:t), bacterial inoculation (X3:p) and speed of shaking machine (X4:r) are combined in a three-level experimental design of 24 independent variable combinations and 5 replicates at the centre of the experimental domain (29 data points). The results of the response…

## Sheet: Sheet2
Table S2 Model coefficients estimated by multiples linear regression (significance of regression coefficients)
Parameters			Sum of Squares	Degree of Freedom	Mean Square	F-Value	p-value
Intercept	b0	0.1363
Linear effect	b1	0.013	0.0005267	1	0.0005267	1. 57	0.2308
	b2	0.13	0.024	1	0.024	70.69	< 0.0001***
	b3	-0.022	0.001419	1	0.001419	4. 23	0.0589
	b4	0.001167	4.083e-06	1	4.083e-06	0.012	0.9137
Quadratic effect	b11	0.02	0.013	1	0.013	38. 3	< 0.0001***
	b22	-0.014	0.017	1	0.017	50.06	< 0.0001***
	b33	0.00375	0.004138	1	0.004138	12. 33	0.0035**
	d44	0.022	0.003323	1	0.003323	9. 9	0.0071**
Interactive effect	b12	0.0198	0.00156	1	0.00156	4. 65	0.0489*
	b13	-0.14	0.000784	1	0.000784	2. 34	0.1486
	b14	0.0222	5.625e-05	1	5.625e-05	0.17	0.6884
	b23	0.00575	0.00198	1	0.00198	5. 9	0.0292*
	b24	-0.00575	0.0001323	1	0.0001323	0.39	0.5402
	b34	-0.00175	1.225e-05	1	1.225e-05	0.037	0.8512
Statistics (R2)			0.9185
Model			0.053	14	0.00378	11. 27	< 0.0001
Residual			0.004697	14	0.0003355
Lack of Fit			0.00392	10	0.000392	2. 02	0.2603
Pure Error			0.0007772	4	0.0001943
Subscripts:1=MT concentration, 2=fermentation time, 3=bacterial inoculation, 4=speed. *p≤0.05; **p≤0.01; ***p≤0.001

## Sheet: Sheet3
Table S3. The list of 249 metabolites detected in this study.
			Average peak area			VIP			Fold_Change
Index	Compounds	Class	MT	GL	MGF	VIP(GL&MGF)	VIP(MT&MGF)	VIP(MT&GL)	GL/MT	MGF/MT	MGF/GL
LRT1	（-）-Pinoresinol	Prenol lipids	36963.3	1170.67	85300	1.1535	0.940295	0.258573	0.031671	2.30769	0.0137241
LRT2	（+）-Syringaresinol	Prenol lipids	210133	930	1119000	1.12912	1.37785	0.0576349	0.00442576	5.32519	0.000831099
LRT3	1,4-Dicaffeoylquinic Acid (Cynarin)	Organooxygen compounds	2886.67	1186.33	1633.33	0.295627	0.662691	0.164063	0.41097	0.56582	0.726327
LRT4	1,7-Dimethoxyxanthone	Ethers	7430	995667	89333.3	1.15332	1.43565	0.164063	134.006	12.0233	11.1455
LRT5	16α-Hydroxydehydrotrametenolic acid	Fatty Acyls	21896.7	2416.67	6586.67	0.900761	0.941908	0.158342	0.110367	0.300807	0.366903
LRT6	3,4-DCQA Isochlorogenic acid B	Alcohols and polyols	2886.67	1186.33	1633.33	0.295627	0.662691	0.327328	0.41097	0.56582	0.726327
LRT7	3,5-Dicaffeoyl quinic acid	Alcohols and polyols	2886.67	1186.33	1633.33	0.295627	0.662691	0.104229	0.41097	0.56582	0.726327
LRT8	3,5-DCQA Isochlorogenic acid A	Alcohols and polyols	2886.67	1186.33	1633.33	0.295627	0.662691	0.0486341	0.41097	0.56582	0.726327
LRT9	3-Hydroxymorindone	Cinchona alkaloids	4354	61300	3470	1.14684	0.32088	0.443348	14.079	0.796968	17.6657
LRT10	4,5-DCQA Isochlorogenic acid C	Alcohols and polyols	2886.67	1186.33	1633.33	0.295627	0.662691	0.145611	0.41097	0.56582	0.726327
LRT11	5,7,3'-Trihydroxy-6,4',5'-trimethoxyflavone	Flavonoids	5873.33	555.333	617	0.227419	0.840355	0.129605	0.0945516	0.105051	0.900054
LRT12	6-Hydroxydaidzein	Isoflavonoids	6983.67	1	83000	1.15354	1.43046	0.830851	0.000143191	11.8849	1.20482e-05
LRT13	D-(-)-Quinic acid	Organooxygen compounds	2506.67	903.667	3470	1.10712	0.515287	0.104229	0.360505	1.38431	0.260423
LRT14	L-Serine	Carboxylic acids and derivatives	682.667	534.333	0	1.09501	1.16137	0.830851	0.782715	0	NA
LRT15	L-Aspartic acid	Carboxylic acids and derivatives	1465	96600	11026.7	1.14907	1.11677	0.258573	65.9386	7.52673	8.76058
LRT16	L-Malic acid	Hydroxy acids and derivatives	67600	32933.3	6873.33	1.14913	1.37376	0.327328	0.487179	0.101677	4.79146
LRT17	Amber Acid	Fatty Acyls	15196.7	8410	3116.67	0.989117	0.94308	0.282428	0.553411	0.205089	2.6984
LRT18	Syringaresinol	Organonitrogen compounds	210133	930	1119000	1.12912	1.37785	0.0856325	0.00442576	5.32519	0.000831099
LRT19	Scopolin	Coumarins and derivatives	231000	13100	3163.33	1.13406	1.32319	0.478181	0.05671	0.0136941	4.1412
LRT20	Serine	Carboxylic acids and derivatives	682.667	534.333	0	1.09501	1.16137	0.00962486	0.782715	0	NA
LRT21	Salvianolicacid C	Naphthalenes	10714.7	0	644.667	1.04514	0.992531	0.0486341	0	0.0601667	NA
LRT22	Pinocembrin	Flavonoids	7430	995667	89333.3	1.15332	1.43565	0.0486341	134.006	12.0233	11.1455
LRT23	Dihydrodehydroconiferyl alcohol	Phenols	48700	575.333	13633.3	1.1501	0.748181	0.11775	0.0118138	0.279945	0.0422005
LRT24	Dihydrodaidzein	Isoflavonoids	7430	995667	89333.3	1.15332	1.43565	0.11775	134.006	12.0233	11.1455
LRT25	Linoleic acid	Fatty Acyls	198667	9770	8970	1.15354	1.44045	0.0610968	0.0491779	0.045151	1.08919
LRT26	Leucine	Carboxylic acids and derivatives	0	1273.33	386.667	1.13519	1.41243	0.0059285	NA	NA	NA
LRT27	Echinocystic acid	Carboxylic acids and derivatives	372.333	0	981.667	1.14846	1.40447	0.0134459	0	2.63653	NA
LRT28	Protocatechuic acid	Benzene and substituted derivatives	776	367.667	912	0.95542	0.410474	0.0471711	0.473797	1.17526	0.403143
LRT29	Protocatechuic Aldehyde	Benzene and substituted derivatives	1362	67.6667	0	0.478655	1.0988	0.0126747	0.0496818	0	NA
LRT30	Norcantharidin	Phenols	3963.33	901.333	1461.67	1.09715	0.847285	0.00324585	0.227418	0.368797	0.616648
LRT31	Caffeic acid	Cinnamic acids and derivatives	518727	1	3016.67	0.449558	0.755226	0.0129745	1.9278e-06	0.00581552	0.000331492
LRT32	Ethyl Caffeate	Cinnamic acids and derivatives	687.333	463.667	686	1.07849	0.00150964	0.0157831	0.674588	0.99806	0.675899
LRT33	Digoxin	Steroids and steroid derivatives	380.667	0.666667	1244.33	1.15354	1.19902	0.0101804	0.00175131	3.26883	0.000535762
LRT34	Emodin	Anthracenes	6983.67	1	83000	1.14907	1.43046	0.386157	0.000143191	11.8849	1.20482e-05
LRT35	Aspartic acid	Carboxylic acids and derivatives	1465	96600	11026.7	1.10712	1.11677	0.0539877	65.9386	7.52673	8.76058
LRT36	Quinic acid	Organooxygen compounds	2506.67	903.667	3470	0.958406	0.515287	0.0196059	0.360505	1.38431	0.260423
LRT37	Gingerglycolipid B +HCOOH	Glycerolipids	378.333	61	796.333	1.14718	0.943497	0.0466813	0.161233	2.10485	0.0766011
LRT38	Fumaric acid	Carboxylic acids and derivatives	1.45367e+06	1050000	155000	1.15258	0.67606	0.0171409	0.722311	0.106627	6.77419
LRT39	4-Hydroxybenzoic acid	Benzene and substituted derivatives	1362	67.6667	0	1.08378	1.0988	0.00604473	0.0496818	0	NA
LRT40	Tectorigenin	Isoflavonoids	33413.7	692.333	12200	1.15258	0.77454	0.00665232	0.0207201	0.36512	0.0567486
LRT41	Uridine	Pyrimidine nucleosides	131167	1193.33	22900	1.14684	0.593409	0.0451577	0.00909784	0.174587	0.0521106
LRT42	Kaempferide	Flavonoids	33413.7	692.333	12200	1.15258	0.77454	0.0243883	0.0207201	0.36512	0.0567486
LRT43	Kaempferol	Flavonoids	4354	61300	3470	1.1392	0.32088	0.195367	14.079	0.796968	17.6657
LRT44	Kaempferide	Flavonoids	33413.7	692.333	12200	1.1303	0.77454	0.045554	0.0207201	0.36512	0.0567486
LRT45	Kaempferol-3-gentiobioside	Flavonoids	3390	93000	29366.7	0.161414	1.38652	0.0519553	27.4336	8.66273	3.16686
LRT46	Sorbitol	Organooxygen compounds	459	7983.33	1775.33	1.14846	0.998714	0.0117587	17.3929	3.86783	4.49681
LRT47	2-Hydroxyadenosine	Imidazopyrimidines	1150.33	1313.33	1616.33	1.13519	0.258641	0.0218066	1.1417	1.4051	0.812539
LRT48	Hederagenin	Prenol lipids	372.333	0	981.667	1.13519	1.40447	0.0171949	0	2.63653	NA
LRT49	Isoleucine	Carboxylic acids and derivatives	0	1273.33	386.667	1.15332	1.41243	0.0108971	NA	NA	NA
LRT50	Isoleucine	Carboxylic acids and derivatives	0	1273.33	386.667	0.295627	1.41243	0.0393883	NA	NA	NA
LRT51	Isoliquiritigenin	Linear 1,3-diarylpropanoids	7430	995667	89333.3	0.295627	1.43565	0.276602	134.006	12.0233	11.1455
LRT52	Isochlorogenic acid A; 3,5-Di-O-caffeoylquinic acid	Alcohols and polyols	2886.67	1186.33	1633.33	0.295627	0.662691	0.276602	0.41097	0.56582	0.726327
LRT53	Isochlorogenic acid A	Organooxygen compounds	2886.67	1186.33	1633.33	0.295627	0.662691	0.140984	0.41097	0.56582	0.726327
LRT54	Isochlorogenic acid B	Organooxygen compounds	2886.67	1186.33	1633.33	0.295627	0.662691	1.06167	0.41097	0.56582	0.726327
LRT55	Isochlorogenic acid B	Organooxygen compounds	2886.67	1186.33	1633.33	1.1501	0.662691	0.276602	0.41097	0.56582	0.726327
LRT56	Isochlorogenic acid C	Organooxygen compounds	2886.67	1186.33	1633.33	1.15153	0.662691	0.276602	0.41097	0.56582	0.726327
LRT57	Isolariciresinol	Dibenzylbutane lignans	48700	575.333	13633.3	1.13406	0.748181	0.575334	0.0118138	0.279945	0.0422005
LRT58	Isoferulic acid	Cinnamic acids and derivatives	175050	215000	9023.33	1.14684	0.651598	0.276602	1.22822	0.0515472	23.8271
LRT59	Neochlorogenic acid	Organooxygen compounds	231000	13100	3163.33	0.943856	1.32319	0.276602	0.05671	0.0136941	4.1412
LRT60	Luteolin	Flavonoids	4354	61300	3470	0.422374	0.32088	0.971025	14.079	0.796968	17.6657
LRT61	Luteolin-7-O-β-D-glucuronide	Flavonoids	12548.3	80.3333	400.667	0.170857	0.691138	0.0333614	0.00640191	0.0319299	0.200499
LRT62	Xylitol	Organooxygen compounds	325.667	89.6667	186.667	0.338691	0.370024	1.07271	0.275333	0.573183	0.480357
LRT63	tectochrysin	Anthracenes	2800.67	5106.67	4690	0.478655	0.5277	2.44746	1.82338	1.6746	1.08884
LRT64	Citric acid	Carboxylic acids and derivatives	28980	18666.7	21533.3	1.14684	0.242853	0.0445761	0.644122	0.743041	0.866873
LRT65	Griffonilide	Diazanaphthalenes	3963.33	901.333	1461.67	1.14197	0.847285	0.971025	0.227418	0.368797	0.616648
LRT66	Luteolin	Flavonoids	4354	61300	3470	1.14846	0.32088	1.92418	14.079	0.796968	17.6657
LRT67	Salicylic acid	Benzene and substituted derivatives	1362	67.6667	0	1.14684	1.0988	0.140984	0.0496818	0	NA
LRT68	Gallic acid	Benzene and substituted derivatives	2802	131.333	1750	1.14846	0.438846	0.324	0.0468713	0.624554	0.0750476
LRT69	Alisol B	Benzene and substituted derivatives	372.333	0	981.667	1.13513	1.40447	0.140984	0	2.63653	NA
LRT70	Fisetin	Imidazopyrimidines	4354	61300	3470	0.989117	0.32088	1.66552	14.079	0.796968	17.6657
LRT71	Ganodermanontriol	Prenol lipids	372.333	0	981.667	1.15354	1.40447	3.64734	0	2.63653	NA
LRT72	Ursolic Acid	Prenol lipids	2896.67	95.3333	1150	0.900761	0.416514	0.041356	0.0329114	0.397008	0.0828986
LRT73	Succinic acid	Carboxylic acids and derivatives	15196.7	8410	3116.67	1.15332	0.94308	1.93152	0.553411	0.205089	2.6984
LRT74	Daphnetin	Carbohydrates and carbohydrate conjugates	148767	78.0667	63066.7	0.908924	0.926531	0.0445761	0.000524759	0.42393	0.00123784
LRT75	Glycyrrhetinic acid	Prenol lipids	21896.7	2416.67	6586.67	1.09181	0.941908	0.251583	0.110367	0.300807	0.366903
LRT76	Liquiritigenin	Flavonoids	7430	995667	89333.3	1.1303	1.43565	0.041356	134.006	12.0233	11.1455
LRT77	Liguiritigenin-7-O-D-apiosyl-4'-O-D-glucoside	Flavonoids	3140	6863.33	2993.33	1.13513	0.0717042	0.200956	2.18577	0.953291	2.29287
LRT78	Glycyrrhizic acid	Prenol lipids	3320.33	75.6667	2660	1.14846	0.338703	0.0333614	0.0227889	0.801124	0.0284461
LRT79	Mannitol	Organooxygen compounds	459	7983.33	1775.33	1.15354	0.998714	0.100992	17.3929	3.86783	4.49681
LRT80	Betulinic acid	Prenol lipids	2896.67	95.3333	1150	0.0422029	0.416514	0.141517	0.0329114	0.397008	0.0828986
LRT81	Corosolic acid	Steroids and steroid derivatives	372.333	0	981.667	0.809615	1.40447	0.041356	0	2.63653	NA
LRT82	Esculetin	Coumarins and derivatives	148767	78.0667	63066.7	1.08158	0.926531	0.00772481	0.000524759	0.42393	0.00123784
LRT83	Asiatic acid	Carboxylic acids and derivatives	710	511.667	519.667	1.01037	0.187888	3.31432	0.720657	0.731925	0.984606
LRT84	Histidine	Carboxylic acids and derivatives	1716	2130	3533.33	1.0572	0.67003	0.971025	1.24126	2.05905	0.60283
LRT85	Trachelogenin	Prenol lipids	33840	1028.33	263333	1.04555	1.2936	3.64734	0.0303881	7.78172	0.00390506
LRT86	Vitamin A acid	Organonitrogen compounds	102	686.333	423.667	1.08832	1.26568	3.64734	6.72876	4.15359	1.61998
LRT87	MATAIRESINOL	Furanoid lignans	36963.3	1170.67	149100	1.09582	1.14646	0.251583	0.031671	4.03373	0.00785155
LRT88	Madecassic acid	Fatty Acyls	388.667	0	754	0.170857	0.911222	0.140984	0	1.93997	NA
LRT89	Adenine	Purine nucleosides	217	441	65.6667	1.10816	0.4568	0.314459	2.03226	0.302611	6.71574
LRT90	L-Tryptophan	Indoles and derivatives	3439.67	4196.67	1293.67	1.1392	0.50439	0.761562	1.22008	0.376102	3.24401
LRT91	Formononetin	Isoflavonoids	2800.67	5106.67	4690	1.09056	0.5277	0.276602	1.82338	1.6746	1.08884
LRT92	Ononin +HCOOH	Isoflavonoids	29266.7	4526.67	1230	1.09056	1.19775	0.276602	0.15467	0.0420273	3.68022
LRT93	Sesamol	Benzodioxoles	1362	67.6667	0	0.908924	1.0988	0.276602	0.0496818	0	NA
LRT94	Rutin	Flavonoids	3390	93000	29366.7	0.908924	1.38652	0.276602	27.4336	8.66273	3.16686
LRT95	Aloe-Emodine	Anthracenes	6983.67	0	126333	0.912679	1.35116	0.276602	0	18.0898	NA
LRT96	Lucidin	Prenol lipids	6983.67	0	126333	1.15252	1.35116	0.00260422	0	18.0898	NA
LRT97	isoliquiritin apioside	Flavonoids	3140	6863.33	2993.33	1.15252	0.0717042	1.92418	2.18577	0.953291	2.29287
LRT98	Liguiritigenin-7-O-D-apiosyl-4’-O-D-glucoside	Flavonoids	3140	6863.33	2993.33	1.15268	0.0717042	0.223071	2.18577	0.953291	2.29287
LRT99	Picfeltarraenin IB +HCOOH	Fatty Acyls	14332.7	62	6753.33	1.1501	0.629182	0.00260422	0.00432578	0.471185	0.00918065
LRT100	Phenprobamate	Carboxylic acids and derivatives	102.333	7840	447.667	0.227419	1.01117	1.5503	76.6124	4.37459	17.513
LRT101	Phenylalanine	Carboxylic acids and derivatives	102.333	7840	447.667	1.14684	1.01117	0.830851	76.6124	4.37459	17.513
LRT102	Shikimic acid	Organooxygen compounds	610267	683333	31133.3	0.943856	0.890933	0.0333614	1.11973	0.0510159	21.9486
LRT103	(+)-LARICIRESINOL	Furanoid lignans	48700	575.333	13633.3	1.15153	0.748181	0.00260422	0.0118138	0.279945	0.0422005
LRT104	Rosmarinic acid	Cinnamic acids and derivatives	5873.33	555.333	617	1.13406	0.840355	0.166602	0.0945516	0.105051	0.900054
LRT105	PolyphyllinⅠ +HCOOH	Benzopyrans	704	0	0	1.13406	1.39297	0.00260422	0	0	NA
LRT106	Scutellarein	Flavonoids	4354	61300	3470	1.0572	0.32088	0.141517	14.079	0.796968	17.6657
LRT107	Scutellarin	Flavonoids	12548.3	80.3333	400.667	1.1501	0.691138	0.141517	0.00640191	0.0319299	0.200499
LRT108	Ferulic Acid	Cinnamic acids and derivatives	175050	215000	9023.33	1.15258	0.651598	0.162807	1.22822	0.0515472	23.8271
LRT109	4-O-Caffeoyl Quinic acid	Organooxygen compounds	231000	13100	3163.33	0.478655	1.32319	1.21459	0.05671	0.0136941	4.1412
LRT110	Cryptochlorogenic acid	Alcohols and polyols	231000	13100	3163.33	1.14718	1.32319	0.31589	0.05671	0.0136941	4.1412
LRT111	Triptonide	Prenol lipids	36963.3	1170.67	149100	0.161414	1.14646	0.0263885	0.031671	4.03373	0.00785155
LRT112	Triptolide	Benzene and substituted derivatives	48700	575.333	13633.3	1.15354	0.748181	0.761562	0.0118138	0.279945	0.0422005
LRT113	Diosmetin	Flavonoids	33413.7	692.333	12200	1.15354	0.77454	0.0117587	0.0207201	0.36512	0.0567486
LRT114	Vanillic acid	Benzene and substituted derivatives	3963.33	901.333	1461.67	1.14967	0.847285	1.06167	0.227418	0.368797	0.616648
LRT115	Maleic acid	Carboxylic acids and derivatives	1.45367e+06	1050000	155000	1.13234	0.67606	0.140984	0.722311	0.106627	6.77419
LRT116	Guanosine	Purine nucleosides	1150.33	1313.33	1616.33	1.14811	0.258641	0.314459	1.1417	1.4051	0.812539
LRT117	D Ophiopogonin D +HCOOH	Steroids and steroid derivatives	704	0	0	1.14988	1.39297	0.624568	0	0	NA
LRT118	D' Ophiopogonin D' +HCOOH	Steroids and steroid derivatives	704	0	0	1.04856	1.39297	2.44746	0	0	NA
LRT119	Baicalein	Flavonoids	6983.67	0	83000	1.03398	1.43046	0.00260422	0	11.8849	NA
LRT120	Oleanolic acid	Prenol lipids	2896.67	286	1150	1.11993	0.416514	0.31589	0.0987342	0.397008	0.248696
LRT121	Tenacigenin A	C21 steroidal saponin	17.7667	0	128.447	1.04815	1.3994	1.30723	0	7.22964	NA
LRT122	Tenacigenin B	C21 steroidal saponin	80.2133	0	140.877	1.08666	0.757775	0.00260422	0	1.75627	NA
LRT123	Marsdenoside F	C21 steroidal saponin	906.933	0	1.89333	1.1298	1.01614	0.670936	0	0.00208762	NA
LRT124	Tenacissimoside H	C21 steroidal saponin	68.57	0	1.35667	1.0584	0.960694	0.162734	0	0.0197851	NA
LRT125	Tenacissoside L	C21 steroidal saponin	4.69667	0	1.18667	1.15021	0.766532	0.00260422	0	0.252661	NA
LRT126	Marsdenoside J	C21 steroidal saponin	48.89	0	0	1.09903	1.42757	1.14122	0	0	NA
LRT127	Tenacissoside A	C21 steroidal saponin	101.8	0	0	1.09459	1.01454	0.0606613	0	0	NA
LRT128	Marsdenoside H	C21 steroidal saponin	42.33	0	0.803333	1.14664	1.00522	1.08079	0	0.0189779	NA
LRT129	Tenacissoside H	C21 steroidal saponin	60633.3	0	1483.33	1.07733	1.00692	0.251583	0	0.024464	NA
LRT130	11α-O-2-Methylbutyryl-12β-O-2-benzoyltenacigeninB	C21 steroidal saponin	159.36	0	294.017	1.1438	0.768323	1.92418	0	1.84498	NA
LRT131	11α-O-2-Methylbutyryl-12β-O-2-tigloyltenacigeninB	C21 steroidal saponin	956.023	0	202.133	1.15049	0.812999	2.44746	0	0.211431	NA
LRT132	11α,12β-Di-O-tigloyltenacigeninB	C21 steroidal saponin	120.177	0	2018.55	0.869919	1.40654	0.0393883	0	16.7965	NA
LRT133	11α-O-Tigloyl-12β-O-benzoyl-marsdenin	C21 steroidal saponin	14.9367	0	744.427	0.658525	1.31861	0.837523	0	49.8389	NA
LRT134	11α,12β-Di-O-tigloyltenacigeninB	C21 steroidal saponin	23.76	0	2672.82	1.06323	1.43858	0.0167834	0	112.492	NA
LRT135	11α-O-Tigloyl-12β-O-benzoyl-marsdenin	C21 steroidal saponin	574.51	0	319.147	1.06323	1.32426	1.85439	0	0.555511	NA
LRT136	11α-O-Tigloyl-12β-O-acetyltenacigenin B	C21 steroidal saponin	219.92	0	89.5533	1.01674	0.844604	0.0167834	0	0.407209	NA
LRT137	11α-O-Tigloyl-17β-tenacigenin B	C21 steroidal saponin	10591.5	0	2271.63	1.00015	1.35956	0.166602	0	0.214477	NA
LRT138	Tenacissoside G	C21 steroidal saponin	853.74	0	16.1133	1.06323	0.997875	0.166602	0	0.0188738	NA
LRT139	Marsdenoside H	C21 steroidal saponin	776.5	0	22.51	1.06323	1.44118	2.32105	0	0.0289891	NA
LRT140	Tenacissoside I	C21 steroidal saponin	193.797	0	7.19	1.06323	0.997812	4.24316	0	0.0371007	NA
LRT141	Tenacigenin C	C21 steroidal saponin	120.147	0	122.363	1.06323	0.0198818	1.5503	0	1.01845	NA
LRT142	Marsdenoside D	C21 steroidal saponin	39.76	0	0	0.984015	1.23825	0.0102855	0	0	NA
LRT143	(-)-Pinoresinol	Nucleosides, nucleotides, and analogues	20176.7	24133.3	11230	1.12577	0.320378	0.0333614	1.1961	0.556584	2.14901
LRT144	1,4-Dicaffeoylquinic Acid (Cynarin)	Lipids and lipid-like molecules	29300	0	702	1.11872	1.07102	0.0333614	0	0.023959	NA
LRT145	1,5-Dicaffeoylquinic acid	Organooxygen compounds	29300	0	702	0.980714	1.07102	0.670936	0	0.023959	NA
LRT146	1,7-Dimethoxyxanthone	Organic acids and derivatives	13490	2476.67	22600	1.14548	0.571231	0.327328	0.183593	1.67532	0.109587
LRT147	16α-Hydroxydehydrotrametenolic acid	Nucleosides, nucleotides, and analogues	459987	858	882333	0.984015	0.756234	5.8812	0.00186527	1.91817	0.000972422
LRT148	3,4-DCQA Isochlorogenic acid B	Lipids and lipid-like molecules	29300	0	702	0.862105	1.07102	5.8812	0	0.023959	NA
LRT149	3,5-Dicaffeoyl quinic acid	Lipids and lipid-like molecules	29300	0	702	1.01674	1.07102	0.00260422	0	0.023959	NA
LRT150	3,5-DCQA Isochlorogenic acid A	Lipids and lipid-like molecules	29300	0	702	1.01674	1.07102	0.00260422	0	0.023959	NA
LRT151	4,5-DCQA Isochlorogenic acid C	Lipids and lipid-like molecules	29300	0	702	1.08524	1.07102	0.267253	0	0.023959	NA
LRT152	Isoscopoletin	Phenylpropanoids and polyketides	290000	768	6970	1.13266	1.34784	0.267253	0.00264828	0.0240345	0.110187
LRT153	Daidzein 6''-O-acetate	Phenylpropanoids and polyketides	521	139.333	133000	1.03162	1.40799	0.041356	0.267434	255.278	0.00104762
LRT154	8-Epiloganic acid	Lipids and lipid-like molecules	14450	345667	102033	1.15222	1.1878	0.0542091	23.9216	7.06113	3.38778
LRT155	L-Valine	Organic acids and derivatives	21933.3	1770000	873333	1.14548	1.26521	0.125873	80.6991	39.8176	2.02672
LRT156	Wighteone	Benzenoids	513.667	1286.67	13166.7	1.15285	1.43271	0.223071	2.50487	25.6327	0.0977215
LRT157	Scopoletin	Phenylpropanoids and polyketides	290000	768	6970	1.03162	1.34784	1.85439	0.00264828	0.0240345	0.110187
LRT158	Scopolin	Phenylpropanoids and polyketides	1.35967e+06	609.667	5713.33	1.14104	1.12785	0.141517	0.000448394	0.00420201	0.106709
LRT159	Pinocembrin	Organic acids and derivatives	13490	2476.67	22600	1.12577	0.571231	0.888143	0.183593	1.67532	0.109587
LRT160	Dihydrodaidzein	Phenylpropanoids and polyketides	13490	2476.67	22600	1.15078	0.571231	1.92418	0.183593	1.67532	0.109587
LRT161	Linolenic acid	Lipids and lipid-like molecules	256000	1060000	506667	1.03162	1.12022	1.92418	4.14062	1.97917	2.09211
LRT162	Leucine	Nucleosides, nucleotides, and analogues	50466.7	3900000	1.32333e+06	0.395955	1.42581	0.125873	77.2787	26.2219	2.9471
LRT163	Cleomiscosin C	Benzenoids	1047.33	199	1157.33	1.15158	0.126975	0.0393883	0.190006	1.10503	0.171947
LRT164	Pipecolinic acid	Organic acids and derivatives	582	1.07333e+06	41600	0.984015	1.18493	0.141517	1844.22	71.4777	25.8013
LRT165	Demethoxycurcumin	Phenylpropanoids and polyketides	513.667	1286.67	13166.7	1.13266	1.43271	1.07271	2.50487	25.6327	0.0977215
LRT166	Schaftoside	Phenylpropanoids and polyketides	25964.7	259.667	8016.67	1.13266	0.82667	3.31432	0.0100008	0.308753	0.0323909
LRT167	Daidzin	Phenylpropanoids and polyketides	1047.33	199	1157.33	1.15285	0.126975	0.31589	0.190006	1.10503	0.171947
LRT168	Daidzein	Phenylpropanoids and polyketides	20485.3	2680	20633.3	1.01674	0.0102423	0.810106	0.130825	1.00722	0.129887
LRT169	Emodin	Phenylpropanoids and polyketides	521	139.333	133000	1.00325	1.40799	0.0663707	0.267434	255.278	0.00104762
LRT170	Physcion	Benzenoids	5873.33	76.3333	6183.33	1.06323	0.513299	0.0352505	0.0129966	1.05278	0.012345
LRT171	Chrysophanol-8-glucoside	Lipids and lipid-like molecules	1047.33	199	1157.33	1.06323	0.126975	0.0333053	0.190006	1.10503	0.171947
LRT172	Berberine	Alkaloids and derivatives	1603.67	1472.33	2393.33	1.06323	0.421218	0.0578393	0.918104	1.49241	0.615181
LRT173	2-Hydroxyadenosine	Organoheterocyclic compounds	61600	3.22333e+06	96800	1.06323	0.869874	0.0576349	52.3268	1.57143	33.2989
LRT174	Isoscopoletin	Phenylpropanoids and polyketides	290000	768	6970	1.06323	1.34784	0.0856325	0.00264828	0.0240345	0.110187
LRT175	Isoleucine	Nucleosides, nucleotides, and analogues	50466.7	3900000	1.32333e+06	0.383148	1.42581	0.974113	77.2787	26.2219	2.9471
LRT176	L-Isoleucine	Nucleosides, nucleotides, and analogues	50466.7	3900000	1.32333e+06	0.862105	1.42581	0.0121347	77.2787	26.2219	2.9471
LRT177	Isoschaftoside	Lipids and lipid-like molecules	25964.7	259.667	8016.67	0.5212	0.82667	0.0315749	0.0100008	0.308753	0.0323909
LRT178	Isoliquiritigenin	Phenylpropanoids and polyketides	13490	2476.67	22600	0.383148	0.571231	0.11775	0.183593	1.67532	0.109587
LRT179	Isoliquiritin	Phenylpropanoids and polyketides	39576.7	232.667	1290	0.977964	1.02837	0.575334	0.00587888	0.032595	0.180362
LRT180	3,5-Di-O-caffeoylquinic acid	Lipids and lipid-like molecules	29300	0	702	1.12577	1.07102	0.0539877	0	0.023959	NA
LRT181	Isochlorogenic acid A	Lipids and lipid-like molecules	29300	0	702	0.383148	1.07102	0.0317703	0	0.023959	NA
LRT182	Isochlorogenic acid B	Lipids and lipid-like molecules	29300	0	702	0.626514	1.07102	0.478181	0	0.023959	NA
LRT183	Isochlorogenic acid B	Lipids and lipid-like molecules	29300	0	702	0.383148	1.07102	0.0578393	0	0.023959	NA
LRT184	Isochlorogenic acid C	Lipids and lipid-like molecules	29300	0	702	1.15078	1.07102	1.85439	0	0.023959	NA
LRT185	Homoorientin	Lipids and lipid-like molecules	397.667	366.667	490.667	1.15078	0.425984	0.282428	0.922045	1.23386	0.747283
LRT186	Neochlorogenic acid	Lipids and lipid-like molecules	1.35967e+06	609.667	5713.33	0.455792	1.12785	0.464243	0.000448394	0.00420201	0.106709
LRT187	Luteolin-7-O-β-D-glucuronide	Phenylpropanoids and polyketides	20500	86.6667	30.3667	1.11771	1.01208	0.282428	0.00422764	0.0014813	2.85401
LRT188	Luteoloside	Lipids and lipid-like molecules	397.667	366.667	490.667	1.10662	0.425984	0.443348	0.922045	1.23386	0.747283
LRT189	Tectochrysin	Lipids and lipid-like molecules	983333	378.667	6660	1.15034	1.01045	0.282428	0.000385085	0.00677288	0.0568569
LRT190	Genistein	Phenylpropanoids and polyketides	521	139.333	133000	1.00015	1.40799	0.557512	0.267434	255.278	0.00104762
LRT191	Quercitrin	Phenylpropanoids and polyketides	397.667	366.667	490.667	1.01674	0.425984	0.161604	0.922045	1.23386	0.747283
LRT192	Camphor	Lipids and lipid-like molecules	1163.33	9226.67	7066.67	1.00325	1.27325	0.00962486	7.93123	6.0745	1.30566
LRT193	Luteolin-7-O-β-D-glucoside	Phenylpropanoids and polyketides	397.667	366.667	490.667	0.820649	0.425984	0.0352505	0.922045	1.23386	0.747283
LRT194	Calycosin	Lipids and lipid-like molecules	5873.33	76.3333	6183.33	0.980714	0.513299	0.0663707	0.0129966	1.05278	0.012345
LRT195	Wogonin	Phenylpropanoids and polyketides	5873.33	76.3333	6183.33	0.383148	0.513299	0.224647	0.0129966	1.05278	0.012345
LRT196	Nicotinamide	Organoheterocyclic compounds	225567	265000	182800	1.10662	0.224404	0.0663707	1.17482	0.810403	1.44967
LRT197	Nicotinic acid	Organoheterocyclic compounds	116867	542667	157000	1.15069	0.555563	1.85439	4.64347	1.34341	3.45648
LRT198	Ursolic Acid	Organic acids and derivatives	40553.3	479.667	106033	0.383148	1.14715	0.0576349	0.011828	2.61466	0.00452373
LRT199	Germacrone	Lipids and lipid-like molecules	1167.67	1689.33	26766.7	1.11993	1.4389	0.0576349	1.44676	22.9232	0.0631133
LRT200	Glycyrrhetinic acid	Nucleosides, nucleotides, and analogues	459987	858	882333	0.383148	0.756234	0.0576349	0.00186527	1.91817	0.000972422
LRT201	Liquiritigenin	Phenylpropanoids and polyketides	13490	2476.67	22600	1.15217	0.571231	0.0576349	0.183593	1.67532	0.109587
LRT202	Liquiritin	Phenylpropanoids and polyketides	39576.7	232.667	1290	0.14202	1.02837	0.0576349	0.00587888	0.032595	0.180362
LRT203	Glycyrrhizic acid	Organic acids and derivatives	158911	459	5856.67	1.11833	1.00257	0.327328	0.0028884	0.0368549	0.0783722
LRT204	Betaine	Organic acids and derivatives	21933.3	1770000	873333	1.15285	1.26521	0.129605	80.6991	39.8176	2.02672
LRT205	Quercetin 7-rhamnoside	Phenylpropanoids and polyketides	397.667	366.667	490.667	0.862105	0.425984	0.830851	0.922045	1.23386	0.747283
LRT206	Betulinic acid	Nucleosides, nucleotides, and analogues	40553.3	479.667	106033	0.980714	1.14715	0.0576349	0.011828	2.61466	0.00452373
LRT207	Patchouli alcohol	Organic oxygen compounds	1446.67	493667	1116.67	0.658525	0.309219	0.443348	341.244	0.771889	442.09
LRT208	Cyanidin-3-O-glucoside	Phenylpropanoids and polyketides	397.667	366.667	490.667	1.15109	0.425984	0.145611	0.922045	1.23386	0.747283
LRT209	Chikusetsusponin Iva	Lipids and lipid-like molecules	183967	0	1483.33	1.14555	1.01035	0.0184043	0	0.00806305	NA
LRT210	Astragalin	Phenylpropanoids and polyketides	397.667	366.667	490.667	1.14555	0.425984	0.0655489	0.922045	1.23386	0.747283
LRT211	Histidine	Nucleosides, nucleotides, and analogues	1723	376333	15966.7	0.626514	1.39252	0.0919082	218.417	9.26678	23.5699
LRT212	Tracheloside	Lignans, neolignans and related compounds	8075.67	4990	5300	0.626514	0.441299	0.0856325	0.617906	0.656293	0.941509
LRT213	Vitamin B2	Lipids and lipid-like molecules	14783.3	351000	103833	1.15248	1.18637	0.443348	23.743	7.02368	3.38042
LRT214	Vicenin 3	Phenylpropanoids and polyketides	25964.7	259.667	8016.67	1.14132	0.82667	0.0578393	0.0100008	0.308753	0.0323909
LRT215	Chlorogenic acid	Lipids and lipid-like molecules	1.35967e+06	609.667	5713.33	0.977964	1.12785	0.0765218	0.000448394	0.00420201	0.106709
LRT216	L-Valine	Organic acids and derivatives	21933.3	1770000	873333	0.467806	1.26521	0.0352505	80.6991	39.8176	2.02672
LRT217	2(3H)-Furanone	Organic acids and derivatives	20176.7	24133.3	11230	1.12577	0.320378	0.0576349	1.1961	0.556584	2.14901
LRT218	Cinnamic acid	Phenylpropanoids and polyketides	929	202667	20233.3	1.12577	1.31427	0.443348	218.156	21.7797	10.0165
LRT219	Cytidine	Nucleosides, nucleotides, and analogues	41006.7	42800	234333	1.11993	1.40446	0.0352505	1.04373	5.71452	0.182646
LRT220	Cytidine	Nucleosides, nucleotides, and analogues	41006.7	42800	234333	1.15135	1.40446	0.0651323	1.04373	5.71452	0.182646
LRT221	ulegone	Lipids and lipid-like molecules	1163.33	9226.67	7066.67	1.15135	1.27325	0.100992	7.93123	6.0745	1.30566
LRT222	ulegone	Lipids and lipid-like molecules	1163.33	9226.67	7066.67	0.383148	1.27325	0.652914	7.93123	6.0745	1.30566
LRT223	Proline	Organic nitrogen compounds	246600	1840000	112500	0.383148	0.476799	0.224647	7.46148	0.456204	16.3556
LRT224	Adenine	Nucleosides, nucleotides, and analogues	268200	5.46333e+06	610000	1.0598	0.694977	1.85439	20.3704	2.27442	8.95628
LRT225	Formononetin	Phenylpropanoids and polyketides	983333	378.667	6660	1.0598	1.01045	0.109357	0.000385085	0.00677288	0.0568569
LRT226	Ononin	Phenylpropanoids and polyketides	328	465.333	257.667	1.03162	0.26106	0.0938992	1.4187	0.785569	1.80595
LRT227	Aloe-Emodine	Benzenoids	521	139.333	133000	0.944012	1.40799	0.161604	0.267434	255.278	0.00104762
LRT228	Apigenin	Phenylpropanoids and polyketides	521	139.333	133000	1.14304	1.40799	0.0576349	0.267434	255.278	0.00104762
LRT229	Kuguaglycoside C	Nucleosides, nucleotides, and analogues	183967	0	1483.33	0.5212	1.01035	0.0651323	0	0.00806305	NA
LRT230	Phenprobamate	Nucleosides, nucleotides, and analogues	79966.7	10020000	1447000	1.15078	1.35218	0.0352505	125.302	18.095	6.92467
LRT231	Phenylalanine	Nucleosides, nucleotides, and analogues	79966.7	10020000	1447000	1.14106	1.35218	0.652914	125.302	18.095	6.92467
LRT232	Rhodionin	Phenylpropanoids and polyketides	397.667	366.667	490.667	0.862105	0.425984	0.00974735	0.922045	1.23386	0.747283
LRT233	Orientin	Organic acids and derivatives	397.667	366.667	490.667	0.862105	0.425984	0.0135259	0.922045	1.23386	0.747283
LRT234	Curdione	Lipids and lipid-like molecules	23600	204.667	4100	1.14304	1.20323	0.236837	0.00867232	0.173729	0.0499187
LRT235	Curcumol	Lipids and lipid-like molecules	23600	204.667	4100	0.658525	1.20323	0.0445696	0.00867232	0.173729	0.0499187
LRT236	Puerarin	Lipids and lipid-like molecules	1047.33	199	1157.33	1.15078	0.126975	0.258573	0.190006	1.10503	0.171947
LRT237	Linarin	Organic compounds	1247	228	606.667	1.11872	0.967557	0.0331611	0.182839	0.486501	0.375824
LRT238	Diosgenin	Organic oxygen compounds	12863.3	3962.33	66833.3	1.15158	1.39337	0.0189055	0.308033	5.19565	0.0592868
LRT239	Scutellarin	Phenylpropanoids and polyketides	20500	86.6667	30.3667	1.10662	1.01208	0.443348	0.00422764	0.0014813	2.85401
LRT240	Acacetin	Lipids and lipid-like molecules	5873.33	76.3333	6183.33	0.012345	0.513299	0.0185127	0.0129966	1.05278	0.012345
LRT241	Ambroxane	Organoheterocyclic compounds	5103.33	234333	2406.67	97.3684	1.32966	0.0655489	45.9177	0.471587	97.3684
LRT242	4-O-Caffeoyl Quinic acid	Organic acids and derivatives	1.35967e+06	609.667	5713.33	0.106709	1.12785	0.261679	0.000448394	0.00420201	0.106709
LRT243	Cryptochlorogenic acid	Lipids and lipid-like molecules	1.35967e+06	609.667	5713.33	0.106709	1.12785	0.0578393	0.000448394	0.00420201	0.106709
LRT244	Yamogenin	Lipids and lipid-like molecules	12863.3	3962.33	66833.3	0.0592868	1.39337	0.557512	0.308033	5.19565	0.0592868
LRT245	Triptonide	Nucleosides, nucleotides, and analogues	20176.7	24133.3	11230	2.14901	0.320378	0.11775	1.1961	0.556584	2.14901
LRT246	Maackiain	Phenylpropanoids and polyketides	5873.33	76.3333	6183.33	0.012345	0.513299	0.11775	0.0129966	1.05278	0.012345
LRT247	Loganic acid	Lipids and lipid-like molecules	14450	345667	102033	3.38778	1.1878	0.109357	23.9216	7.06113	3.38778
LRT248	Guanosine	Lipids and lipid-like molecules	61600	3.22333e+06	96800	33.2989	0.869874	0.109357	52.3268	1.57143	33.2989
LRT249	Oleanolic acid	Nucleosides, nucleotides, and analogues	40553.3	479.667	106033	0.00452373	1.14715	0.185808	0.011828	2.61466	0.00452373

## Sheet: Sheet4
Table S4: Differentially accumulating metabolites between the there cultivars
				UP or DOWN (GL VS MT )
Index	Compounds	Log2Fold_Change	P-value (≤0.05)
LRT74	Daphnetin	-10.8961	0.04	DOWN
LRT82	Esculetin	-10.8961	0.04	DOWN
LRT152	Isoscopoletin	-8.56073	0.01	DOWN
LRT157	Scopoletin	-8.56073	0.01	DOWN
LRT174	Isoscopoletin	-8.56073	0.01	DOWN
LRT234	Curdione	-6.84937	0.02	DOWN
LRT235	Curcumol	-6.84937	0.02	DOWN
LRT170	Physcion	-6.26572	0	DOWN
LRT194	Calycosin	-6.26572	0	DOWN
LRT195	Wogonin	-6.26572	0	DOWN
LRT240	Acacetin	-6.26572	0	DOWN
LRT246	Maackiain	-6.26572	0	DOWN
LRT241	Ambroxane	5.52098	0	UP
LRT173	2-Hydroxyadenosine	5.70948	0	UP
LRT248	Guanosine	5.70948	0	UP
LRT15	L-Aspartic acid	6.04305	0	UP
LRT35	Aspartic acid	6.04305	0	UP
LRT100	Phenprobamate	6.25951	0	UP
LRT101	Phenylalanine	6.25951	0	UP
LRT162	Leucine	6.272	0	UP
LRT175	Isoleucine	6.272	0	UP
LRT176	L-Isoleucine	6.272	0	UP
LRT155	L-Valine	6.33448	0	UP
LRT204	Betaine	6.33448	0	UP
LRT216	L-Valine	6.33448	0	UP
LRT230	Phenprobamate	6.96927	0	UP
LRT231	Phenylalanine	6.96927	0	UP
LRT4	1,7-Dimethoxyxanthone	7.06616	0	UP
LRT22	Pinocembrin	7.06616	0	UP
LRT24	Dihydrodaidzein	7.06616	0	UP
LRT51	Isoliquiritigenin	7.06616	0	UP
LRT76	Liquiritigenin	7.06616	0	UP
LRT218	Cinnamic acid	7.76921	0	UP
LRT211	Histidine	7.77094	0	UP
LRT207	Patchouli alcohol	8.41466	0	UP
LRT164	Pipecolinic acid	10.8488	0	UP
LRT26	Leucine	16.67	0	UP
LRT27	Echinocystic acid	17.67	0	UP
LRT48	Hederagenin	18.67	0	UP
LRT49	Isoleucine	19.67	0	UP
LRT50	Isoleucine	20.67	0	UP
LRT69	Alisol B	21.67	0	UP
LRT71	Ganodermanontriol	22.67	0	UP
LRT81	Corosolic acid	23.67	0	UP
LRT105	PolyphyllinⅠ +HCOOH	24.67	0	UP
LRT117	D Ophiopogonin D +HCOOH	25.67	0	UP
LRT118	D' Ophiopogonin D' +HCOOH	26.67	0	UP
LRT126	Marsdenoside J	27.67	0	UP
LRT135	11α-O-Tigloyl-12β-O-benzoyl-marsdenin	28.67	0	UP
LRT139	Marsdenoside H	29.67	0	UP
LRT137	11α-O-Tigloyl-17β-tenacigenin B	30.67	0.01	UP
LRT142	Marsdenoside D	31.67	0.03	UP
LRT88	Madecassic acid	32.67	0.05	UP
				UP or DOWN (MGF VS MT )
Index	Compounds	Log2Fold_Change	P-value (≤0.05)
LRT19	Scopolin	-6.1903	0.01	DOWN
LRT59	Neochlorogenic acid	-6.1903	0.01	DOWN
LRT109	4-O-Caffeoyl Quinic acid	-6.1903	0.01	DOWN
LRT110	Cryptochlorogenic acid	-6.1903	0.01	DOWN
LRT152	Isoscopoletin	-5.37875	0.01	DOWN
LRT157	Scopoletin	-5.37875	0.01	DOWN
LRT174	Isoscopoletin	-5.37875	0.01	DOWN
LRT139	Marsdenoside H	-5.10835	0	DOWN
LRT155	L-Valine	5.31534	0.02	UP
LRT204	Betaine	5.31534	0.02	UP
LRT216	L-Valine	5.31534	0.02	UP
LRT133	11α-O-Tigloyl-12β-O-benzoyl-marsdenin	5.6392	0.01	UP
LRT164	Pipecolinic acid	6.15942	0.05	UP
LRT134	11α,12β-Di-O-tigloyltenacigeninB	6.81368	0	UP
LRT153	Daidzein 6''-O-acetate	7.99593	0	UP
LRT169	Emodin	7.99593	0	UP
LRT190	Genistein	7.99593	0	UP
LRT227	Aloe-Emodine	7.99593	0	UP
LRT228	Apigenin	7.99593	0	UP
LRT26	Leucine	#VALUE!	0	UP
LRT49	Isoleucine	#VALUE!	0	UP
LRT50	Isoleucine	#VALUE!	0	UP
LRT105	PolyphyllinⅠ +HCOOH	21	0	UP
LRT117	D Ophiopogonin D +HCOOH	21	0	UP
LRT118	D' Ophiopogonin D' +HCOOH	21	0	UP
LRT126	Marsdenoside J	21	0	UP
LRT142	Marsdenoside D	21	0.03	UP
LRT14	L-Serine	21	0.05	UP
LRT20	Serine	21	0.05	UP
				UP or DOWN (MGF VS GL )
Index	Compounds	Log2Fold_Change	P-value (≤0.05)
LRT12	6-Hydroxydaidzein	-16.3408	0	DOWN
LRT34	Emodin	-16.3408	0	DOWN
LRT31	Caffeic acid	-11.5587	0	DOWN
LRT33	Digoxin	-10.8661	0.01	DOWN
LRT2	（+）-Syringaresinol	-10.2327	0	DOWN
LRT18	Syringaresinol	-10.2327	0	DOWN
LRT147	16α-Hydroxydehydrotrametenolic acid	-10.0061	0.03	DOWN
LRT200	Glycyrrhetinic acid	-10.0061	0.03	DOWN
LRT153	Daidzein 6''-O-acetate	-9.89867	0	DOWN
LRT169	Emodin	-9.89867	0	DOWN
LRT190	Genistein	-9.89867	0	DOWN
LRT227	Aloe-Emodine	-9.89867	0	DOWN
LRT228	Apigenin	-9.89867	0	DOWN
LRT74	Daphnetin	-9.65795	0	DOWN
LRT82	Esculetin	-9.65795	0	DOWN
LRT85	Trachelogenin	-8.00044	0.01	DOWN
LRT198	Ursolic Acid	-7.78827	0	DOWN
LRT206	Betulinic acid	-7.78827	0	DOWN
LRT249	Oleanolic acid	-7.78827	0	DOWN
LRT87	MATAIRESINOL	-6.99281	0.01	DOWN
LRT111	Triptonide	-6.99281	0.01	DOWN
LRT170	Physcion	-6.33993	0	DOWN
LRT194	Calycosin	-6.33993	0	DOWN
LRT195	Wogonin	-6.33993	0	DOWN
LRT240	Acacetin	-6.33993	0	DOWN
LRT246	Maackiain	-6.33993	0	DOWN
LRT1	（-）-Pinoresinol	-6.18714	0	DOWN
LRT78	Glycyrrhizic acid	-5.13562	0	DOWN
LRT173	2-Hydroxyadenosine	5.0574	0	UP
LRT248	Guanosine	5.0574	0	UP
LRT241	Ambroxane	6.60538	0	UP
LRT207	Patchouli alcohol	8.78819	0	UP
LRT14	L-Serine	#VALUE!	0	UP
LRT20	Serine	#VALUE!	0	UP
LRT26	Leucine	#VALUE!	0	UP
LRT27	Echinocystic acid	#VALUE!	0	UP
LRT48	Hederagenin	#VALUE!	0	UP
LRT49	Isoleucine	#VALUE!	0	UP
LRT50	Isoleucine	#VALUE!	0	UP
LRT69	Alisol B	#VALUE!	0	UP
LRT71	Ganodermanontriol	#VALUE!	0	UP
LRT81	Corosolic acid	#VALUE!	0	UP
LRT95	Aloe-Emodine	#VALUE!	0	UP
LRT96	Lucidin	#VALUE!	0	UP
LRT121	Tenacigenin A	#VALUE!	0	UP
LRT122	Tenacigenin B	#VALUE!	0	UP
LRT123	Marsdenoside F	#VALUE!	0	UP
LRT124	Tenacissimoside H	#VALUE!	0	UP
LRT129	Tenacissoside H	#VALUE!	0	UP
LRT132	11α,12β-Di-O-tigloyltenacigeninB	#VALUE!	0	UP
LRT134	11α,12β-Di-O-tigloyltenacigeninB	#VALUE!	0	UP
LRT135	11α-O-Tigloyl-12β-O-benzoyl-marsdenin	#VALUE!	0	UP
LRT136	11α-O-Tigloyl-12β-O-acetyltenacigenin B	#VALUE!	0	UP
LRT137	11α-O-Tigloyl-17β-tenacigenin B	#VALUE!	0	UP
LRT139	Marsdenoside H	#VALUE!	0	UP
LRT140	Tenacissoside I	#VALUE!	0	UP
LRT209	Chikusetsusponin Iva	#VALUE!	0	UP
LRT229	Kuguaglycoside C	#VALUE!	0	UP
LRT21	Salvianolicacid C	#VALUE!	0.01	UP
LRT88	Madecassic acid	#VALUE!	0.01	UP
LRT125	Tenacissoside L	#VALUE!	0.01	UP
LRT130	11α-O-2-Methylbutyryl-12β-O-2-benzoyltenacigeninB	#VALUE!	0.01	UP
LRT131	11α-O-2-Methylbutyryl-12β-O-2-tigloyltenacigeninB	#VALUE!	0.01	UP
LRT133	11α-O-Tigloyl-12β-O-benzoyl-marsdenin	#VALUE!	0.01	UP
LRT138	Tenacissoside G	#VALUE!	0.01	UP
LRT144	1,4-Dicaffeoylquinic Acid (Cynarin)	#VALUE!	0.01	UP
LRT145	1,5-Dicaffeoylquinic acid	#VALUE!	0.01	UP
LRT148	3,4-DCQA Isochlorogenic acid B	#VALUE!	0.01	UP
LRT149	3,5-Dicaffeoyl quinic acid	#VALUE!	0.01	UP
LRT150	3,5-DCQA Isochlorogenic acid A	#VALUE!	0.01	UP
LRT151	4,5-DCQA Isochlorogenic acid C	#VALUE!	0.01	UP
LRT180	3,5-Di-O-caffeoylquinic acid	#VALUE!	0.01	UP
LRT181	Isochlorogenic acid A	#VALUE!	0.01	UP
LRT182	Isochlorogenic acid B	#VALUE!	0.01	UP
LRT183	Isochlorogenic acid B	#VALUE!	0.01	UP
LRT184	Isochlorogenic acid C	#VALUE!	0.01	UP
LRT128	Marsdenoside H	#VALUE!	0.02	UP
#VALUE!:The sample content of the control group was 0

## Sheet: Sheet5
Table S5 The Statistical parameters of PCA and OPLS-DA
NO	Model	Type	R2	Q2
MGF/MT	M1	PCA-X	0.869899	0.632914
	M2	OPLAS-DA	0.998	0.906
GL/MGF	M1	PCA-X	0.957772	0.926129
	M2	OPLAS-DA	0.997	0.988
GL/MT	M1	PCA-X	0.821012	0.727707
	M2	OPLAS-DA	0.986	0.923

## Sheet: Sheet6
Differences in amino acids and their derivatives between GL and MGF, MGF and MT
			UP or DOWN (MGF VS GL )
Compounds	Class	Fold_Change
Glycyrrhizic acid	organic acids	12.7596	UP
Isochlorogenic acid A; 3,5-Di-O-caffeoylquinic acid	organic acids	#DIV/0!	UP
Madecassic acid	organic acids	#DIV/0!	UP
Salvianolicacid C	organic acids	#DIV/0!	UP
Isoferulic acid	organic acids	#DIV/0!	UP
Caffeic acid	organic acids	1345.6	UP
16a-Hydroxydehydrotrametenolic acid	organic acids	1028.36	UP
1,4-Dicaffeoylquinic Acid (Cynarin)	organic acids	605.305	UP
16a-Hydroxydehydrotrametenolic acid	organic acids	452.83	UP
Neochlorogenic acid	organic acids	247.819	UP
Ursolic Acid	organic acids	221.056	UP
Glycyrrhizic acid	organic acids	51.6295	UP
Shikimic acid	organic acids	33.8048	UP
4-Hydroxybenzoic acid	organic acids	21.5892	UP
D-(-)-Quinic acid	organic acids	9.44192	UP
Neochlorogenic acid	organic acids	9.37124	UP
1,7-Dimethoxyxanthone	organic acids	9.12517	UP
Gallic acid	organic acids	4.34121	UP
Protocatechuic acid	organic acids	3.99523	UP
Ursolic Acid	organic acids	3.39862	UP
Echinocystic acid	organic acids	2.68144	UP
Vitamin A acid	organic acids	2.44963	UP
Homoorientin (Isoorientin)	organic acids	1.33818	UP
Vanillic acid	organic acids	1.11305	UP
Citric acid	organic acids	1.03993	UP
Asiatic acid	organic acids	0.734375	DOWN
Linoleic acid	organic acids	0.648415	DOWN
L-Valine	organic acids	0.493409	DOWN
Linolenic acid	organic acids	0.477987	DOWN
Leucine	organic acids	0.339316	DOWN
L-Malic acid	organic acids	0.333058	DOWN
8-Epiloganic acid	organic acids	0.295178	DOWN
Fumaric acid	organic acids	0.290463	DOWN
Nicotinic acid	organic acids	0.289312	DOWN
Leucine	organic acids	0.176695	DOWN
Rosmarinic acid	organic acids	0.159029	DOWN
Amber Acid	organic acids	0.147484	DOWN
Phenprobamate	organic acids	0.144411	DOWN
Cinnamic acid	organic acids	0.0998355	DOWN
Phenprobamate	organic acids	0.0846667	DOWN
Histidine	organic acids	0.0833153	DOWN
Proline	organic acids	0.0611413	DOWN
L-Tryptophan	organic acids	0.057184	DOWN
Serine	organic acids	0.0435855	DOWN
Histidine	organic acids	0.0424269	DOWN
Pipecolinic acid	organic acids	0.0387578	DOWN
L-Aspartic acid	organic acids	0.0268801	DOWN
			UP or DOWN (MGF VS MT )
Compounds	Class	Fold_Change
Pipecolinic acid	organic acids	71.4777	UP
Leucine	organic acids	48.3759	UP
Histidine	organic acids	46.2974	UP
L-Valine	organic acids	39.8176	UP
Phenprobamate	organic acids	31.8828	UP
Leucine	organic acids	26.2219	UP
Cinnamic acid	organic acids	21.7797	UP
Phenprobamate	organic acids	18.095	UP
Serine	organic acids	12.7404	UP
Histidine	organic acids	9.26678	UP
Linoleic acid	organic acids	8.98204	UP
L-Tryptophan	organic acids	7.90102	UP
8-Epiloganic acid	organic acids	7.06113	UP
Ursolic Acid	organic acids	2.61466	UP
Madecassic acid	organic acids	2.06414	UP
Linolenic acid	organic acids	1.97917	UP
16a-Hydroxydehydrotrametenolic acid	organic acids	1.91817	UP
1,7-Dimethoxyxanthone	organic acids	1.67532	UP
16a-Hydroxydehydrotrametenolic acid	organic acids	1.52635	UP
Vitamin A acid	organic acids	1.43478	UP
Nicotinic acid	organic acids	1.34341	UP
L-Aspartic acid	organic acids	1.24178	UP
Homoorientin (Isoorientin)	organic acids	1.23386	UP
Salvianolicacid C	organic acids	1.16856	UP
Rosmarinic acid	organic acids	1.13264	UP
Citric acid	organic acids	0.995937	DOWN
Caffeic acid	organic acids	0.623201	DOWN
Asiatic acid	organic acids	0.522466	DOWN
Proline	organic acids	0.456204	DOWN
L-Malic acid	organic acids	0.390799	DOWN
Shikimic acid	organic acids	0.387185	DOWN
Fumaric acid	organic acids	0.349016	DOWN
Vanillic acid	organic acids	0.340076	DOWN
Echinocystic acid	organic acids	0.296251	DOWN
Isoferulic acid	organic acids	0.180301	DOWN
Ursolic Acid	organic acids	0.179832	DOWN
Amber Acid	organic acids	0.106229	DOWN
4-Hydroxybenzoic acid	organic acids	0.0699088	DOWN
Glycyrrhizic acid	organic acids	0.0368549	DOWN
D-(-)-Quinic acid	organic acids	0.0331133	DOWN
Glycyrrhizic acid	organic acids	0.0267659	DOWN
Isochlorogenic acid A; 3,5-Di-O-caffeoylquinic acid	organic acids	0.023959	DOWN
Protocatechuic acid	organic acids	0.0169875	DOWN
1,4-Dicaffeoylquinic Acid (Cynarin)	organic acids	0.0165654	DOWN
Gallic acid	organic acids	0.0152028	DOWN
Neochlorogenic acid	organic acids	0.00968167	DOWN
Neochlorogenic acid	organic acids	0.00420201	DOWN
			UP or DOWN (MGF VS GL )
Compounds	Class	Fold_Change
1,7-Dimethoxyxanthone	amino acids	9.12517	UP
Echinocystic acid	amino acids	2.68144	UP
Homoorientin (Isoorientin)	amino acids	0.947233	DOWN
L-Valine	amino acids	0.493409	DOWN
Leucine	amino acids	0.339316	DOWN
Leucine	amino acids	0.176695	DOWN
Phenprobamate	amino acids	0.144411	DOWN
Phenprobamate	amino acids	0.0846667	DOWN
Histidine	amino acids	0.0833153	DOWN
Proline	amino acids	0.0611413	DOWN
Serine	amino acids	0.0435855	DOWN
Histidine	amino acids	0.0424269	DOWN
Pipecolinic acid	amino acids	0.0387578	DOWN
L-Aspartic acid	amino acids	0.0268801	DOWN
			UP or DOWN (MGF VS MT )
Compounds	Class	Fold_Change
Pipecolinic acid	amino acids	71.4777	UP
Leucine	amino acids	48.3759	UP
Histidine	amino acids	46.2974	UP
L-Valine	amino acids	39.8176	UP
Phenprobamate	amino acids	31.8828	UP
Leucine	amino acids	26.2219	UP
Phenprobamate	amino acids	18.095	UP
Serine	amino acids	12.7404	UP
Histidine	amino acids	9.26678	UP
1,7-Dimethoxyxanthone	amino acids	1.67532	UP
L-Aspartic acid	amino acids	1.24178	UP
Homoorientin (Isoorientin)	amino acids	1.23386	UP
Proline	amino acids	0.456204	DOWN
Echinocystic acid	amino acids	0.296251	DOWN

## Sheet: Sheet7
	The antibody pieces of information
	Antibody	Company	KD	Catalog Number	Dilution
	p38	ABclonal, Wuhan, China	42	A4771	1:1000
	caspase-3	Beyotime, Shanghai, China	35	AF1213	1:1000
	caspase-9	Beyotime, Shanghai, China	50	AF1264	1:1000
	m-tor	Servicebio，Wuhan，China	289	GB111839	1:500
	actin	Servicebio，Wuhan，China	42	GB15001	1:2000
	HRP-Goat ANTI-Rabbit lgG	Biorigin, Beijing, China		BN20601	1:5000
